# Supplementary material for: Lactarius deliciosus Extract from Green Microwave-Assisted Eutectic Solvent Extraction as a Therapeutic Candidate Against Colon Cancer
Source: Antioxidants (Basel). 2025 Dec 2;14(12):1452. doi: 10.3390/antiox14121452 (PMC12730110; doi:10.3390/antiox14121452)
Supplement: Supplementary file 1 [file antioxidants-14-01452-s001.zip]

Archive with 1 entries (1 files):
- antioxidants-3983060-supplementary.pdf
